# Supplementary material for: Genome-Wide Association Studies of Growth and Carcass Traits in Charolais Cattle Based on High-Coverage Whole-Genome Resequencing
Source: Int J Mol Sci. 2025 Nov 25;26(23):11411. doi: 10.3390/ijms262311411 (PMC12692023; doi:10.3390/ijms262311411)
Supplement: Supplementary file 1 [file ijms-26-11411-s001.zip]

Archive with 1 entries (1 files):
- ijms-3928380-supplementary.pdf
